# Supplementary material for: An Unusual New Theropod with a Didactyl Manus from the Upper Cretaceous of Patagonia, Argentina
Source: PLoS One. 2016 Jul 13;11(7):e0157793. doi: 10.1371/journal.pone.0157793 (PMC4943716; doi:10.1371/journal.pone.0157793)
Supplement: S2 File — Matrix in TNT format modified from [11] with addition of Gualicho and four new characters. (TNT) [file pone.0157793.s004.tnt]

xread
288 46
Ceratosaurus	001000001000001110000000102001010011100001000010001001100011000001001001?1?0001100000?00000000000200100200100100110000010[2 3]001000000000000??0???0?000?000?00100??0?000001200000000?000000100?1000000000000000?0000000000000000000000000001000000000000000000?1010000?1010010000000100000000000010
Allosaurus	10000000001000312112100000101201000011000000001000111221111101110200111100000010001211110101?011110000111101000010000110020100000011000010000000010100011022001100210001111100000010210010011100111000000000100000000000100000000000111111001112011100010001102000001000001000001200000100010010
Monolophosaurus	00000000?0000021101?00000?101200100011000000?000001??011?11?0110000010110??01?100?1?10100001101?110?1?1?110??0101??00????????????????????????????001?????00100?0?1100001?0???????????????????????????????????00?????00??1?0????0?00?110???00?1???0??0?01001?1020000100001010000?010000?000??00??
Piatnitzkysaurus	00??0000????????1??1000001???101?????????00????????????????????????0100?0??010?????????0100?011?2100100110100000?????10002?1100000???????????????0?0?????000000?00000001101100000010???00001100011?0?????000?00000?00????00?1?00?0?00????100???12010000100????????????????000??0????0????00?????
Sinraptor	00001000?0100021300200000010110100011100000000100011012111110100020111110000101011120000000111?111001011110100101?010010?2?0?????????000000???0?0101000110200000012100011011000000102100110000001000000000002000000000000?000000?00?111???11111??01100?00010101000001000101000000100?00000??1000
Acrocanthosaurus	00001001001000212002010011111101001111000111111011111221111101110010101100000110111201111101011013001?1213111001110011101301010000111000100??00???????????22??1??0210??121210100001021011?1?111112???0????00?0000000000000000?00??000111210011?2011100010010101000000100001?1?00[0 1]10000?000?11010
Afrovenator	00????0?0??????12?0101?000???201???????????00001001102111?000100??0??????????????????????????1101100100??11????????????????????????1?0???1?10?0000100??100?000100021000110110000001020000????????1??00?000???0000?000?00???000????0??10??????0?1?1??00?100011010000??00100??????????000?00??????
Torvosaurus	100000000100001101000?001011?201???????????0000100110121??0?0???0?1????????????????????00000????110010011210??101000???0????10001101100011010?000011??01000000000000001110?????????????0?0201110120000000000??000??00?0000001000?0???000?10000?1201000010?0?1??0000??00?0?0???00?????????1?10?00
Megalosaurus	10??00001????????1??000000???201???????????????????????1??000??????????????????????????0000???????0?1?01110000001?00?10002001?0011???????????????111?001?0?0?000??000?1120110000001020000001101????0?????000??100??000?0?00?0?00?0?0???0???????121?000010?0?1???000???????????00??????0??101????
Baryonyx	0000?01000000041??????100?00?20?10?00000?00000?00011011?0????????000100000?000100?????100100?11?1100100?1110???0??10???00?011001111??????1010?00001??????0?0???0?0210?????11010?001?21000???????11?????00????????0??0??00000???????00000?0???0012?100?0?0??????0???00????00?1000????0000?1??00?0
Carcharod_ig	10????000???????2??1??02?1????00????????1111???????????????????????120011??101?0???????1111???????????????????????????????????????????????????????????????????????????????????????????????????????????????????????????????????????????????????????0????100?01???????????????10?0????????????????
Carcharod_sa	10??1?000????0?11??1100211???100021010011111211011120221??1111?????1200?111101100???????????????13???1?????????10?0?1?????????????????????????0????????????2??????21??????210?????102??11??????1?2?????????????0????0???????0????00?111??????1???10????0001?101000000100?01010?0????????????????
Giganotosaurus	100?10000100?021???10?01?110?100021?1001111121101112022??????????011200111111?101??2?1?1111?110013111112130?1100010?1??0??01?????????????????????001000?00220011002100011121010?0?1010?1101?010122????????????00?0??0???0?0?0?00????1111?????1???101?000001?10100000?10000100000?????0?010?110??
Mapusaurus	10??1?001????0?12??11?0111???10002101001???12?10?112?2?1??1011???01??????????????????1??1????10?1??11?1?130?1?0001011?10110???????????????????1?0001?000012???????210?011?2101010?1010111010011?22?0000??000???000000??0?00??00??0???11121??01?20101100000101?100000010????????0????0????0?11???
Suchomimus	00??00100000??4?110?0?100?00120010100?000000?0????????1?????????00?01?????????1?0??????0010?????11?0?0?11?1????01????1?002011??1111????????1???00?1?0???10??0??0?0210???101?00???0??210000?????????????????????0????0??000?????????0???000??????2???0?0?00??????????????????1??0?????0?0?0???0?0
Tyrannotitan	10??1?000??????1??????????????????????????????1????????10?1011??0??????????????????????11111????13111112130111000?0???????01??????????????????????????????20??1???210???1?2100?0?01011111??????1????????????????????0??0?00???????????????????????010?????????????????????????00?????????00?????
Shaochilong	??????0?0???????2???01?011???00000??1?0?1111?????????????????????001200?10?10??11?????????????01???????????????1????????????????????????????????????????????????????????????????????????????????????????????????????????????????????1?????00???????????100?11???????1????10000??????0???????????
Concavenator	10????00?0?????1200?01????????0102??11?????1?110?11??121??11?1???0???????????????????????????????1101?1?10010??0?10??11012?1???0?0??????????????0?0100?0002?????????????2?21??????11??????1??????000??0??000????00?0???0?000?00?01?01111?1???1?2?0??0?0??00110?00????10??????????????0?000?1?0??
Spinosaurus	0?00??220100004?0?0?0?10??00120110??0??????????????????????????????????????????????????0010?????1?????????1???00??1??????????????????????????????????????????????????????????????????????????????????????????????????0??0?0??????????????????????????????????????????????????????????????0???0??
Irritator	0???0?220??????1110?00?0????120?10100?00000000?0?01?0110??01?0?0???0100000?000100???0?1???????????????????????????????????????????????????????????????????????????????????????????????????????????????????????????????????????????0?000??????01????????0?00?0010000??00?????10???????????????0??
Australovenator	01????110??????????????????????????????????????????????????????????????????????????????0???????????????????????????11?????????111??101???1111?011?????????????????????????1112?000201011112111102221111???11???21?11??00?0?0110????0?????1????????0?11????????????????????????00???????????????0
Aerosteon	???????????????????????????????????????????000?000000????????????20????????????????????????0????131101221301???1??1111011301?????????????????????102??101122011210???????????????????????121?11?22??11?00?????021?110?????0?11?1?1????0????????2?0?1111??????????????1???????????????01110??1?1?
Neovenator	10????0100100?3?21111?001011?201001011???????????????????????????????????????????0?????0010?0101130010121211000010011?10??01????????????????????010[1 2]0?00?02?00?100200001201001?0001020011020101022???????0?00?0100??0??00?0?1001????1??1??11??12???1?1010?011?????????????????00????000110?1?0??
Orkoraptor	02????01???????????????????????????????????0?0?0?000????????????1??????????????????????????1??????????????????010?1?????????????????????????????????????????????????????????????????????????1???????????????????????????????1?????????00?????????????????????????????1?????????0????????????????
Fukuiraptor	10?0?0010??????????????011?????????????????????????????????????????????????????????????0000?????1[1 2]???????00???????????????01010000?????????11?0001?2??1???????????????????1112?0002010011???11?0??21111???11????1?110??0?000???????0????11?????21????00?????1??????????????????1????????????????
Eotyrannus	0112100?10101???2?010?01??1??1??1100?????????????????10?0????????0?????????????????????000????1?21?0?????[1 2]?????????????0?21101????11??????0???0????????????????????????????????????????????????0????????????1???????0????????????????????????????2??????1??1???1??????????????2??1??00??????01?0
Tanycolagreus	0??0?0?110111?2?????????????????00???0???????110001001??????????100?????????????????????????????????????00??00000100011012111000001111111?010?000??????????1??1??1????????1112?001110000010?1000322110111100?1121011??00?0001110???1000001??10?10??1?10????????0?????01??????????????????1?0??00
Velociraptor	0100000100100020301?00001010101000100010000000100000000001000001000010000000000100030110000001?0210010010210000010000010000100000011010110000100010200000120110001201010001112010?21?0000100100032211011111??112111111111000111010110001?1111011101000111111110111000111010000?0010000?110000000
Tyrannosaurus	111212010010202121120000002010101211001001110110001002011110011100?010000000001111031110001?011?21000102020010100000111011011000010110??10000-100102111101220212102001200011121011202101002?1110322110101100211201120000100010111110001121111011021101011000102100201110211011101211110100100101
Compsognathus	0200000100000010210200000?10?2100000001000100010000?0000001100011??010????????00??0??0100??1????01010?0?00001??0?100011013011?00001101011??0??0???0????00?2100?001201?0?10111?0???11????01?????0?221??1?1100?112100000001011??1?0??000000???1??110??0?00000001211001010?00?1000010??00?00100?000
Sinosauropteryx	0200000100???01011020000??10?210????0????0000010000?0000??110001?00?????????????????1??00???????2100000?00000?00?00?011013011?00001101011?01?00?0?0?0??0012000?001201?0?10111?0???11????01?????0?221??1?1100?112100000000011?11?00?0???01???1??110??0?01?10?11?110??????0???????1???00??01?11000
Guanlong	010101010101111021020000??101211130?101001100000001?0101?111011010011?????????010???11000011?11?21000???00000000??0?00100?11110001110?????00??00010200010??1?10?00100?0?10111?1?0?11000?0???1000???1??1???0001121?1100002000?110?110000101??10?102??0?00001100?001110101112110??00??001???0?0100
Ornithomimus	?????????0100000211200000000101000000000000000000000000001110000101120000000000000030010000100002000001100000000100000100?0110?00011010110000100010201110?2000?000201?1?101112000011000101??100032211011?110011211121100110011101010000101111011001001101100010111010001000100??0000?0001?000000
Sinornithomimus	?????????000000021120000??0010100000000000000000000?00000???000010011??0??????000??300100001?10?2000001100000000100000100201100000110101100001000102011110200000002011111011120100110001010?1000?2211011?110?112111211001100111010110001011110?100??01101100010111010001000?????000000001??01000
Caudipteryx	????00???0000020211200001?1010100001100001000010000?01000011000010112000?0????000???0010000?????22000012000000011100001000011?00001101011000??00010200?001221?000020100010111?00??11000101??10003221??1??110?112111111110000?11?1011000111??10?100??0?0100000101110001000000????02???0?001???100
Dilong	011111?1?01011202?010000??200011100111100000001?001?0101??1101101?1??00????0?001????111000??????0100000???00???0?100?1010111?1??????11111??0?00?????00001??0???1012?0???10????1?0?1??????1?????0?????????1??11?????10??01?0??110??1?000?????10?102?????000110000011?0100112111201011?01101?0010?
Chilantaisaurus	????????????????????????????????????????????????????????????????????????????????????????????????????????????????????????????10??????????????1?0001?2??0???????????????????21000011111?000020?11??????????000???10??0???0?????00?????????10??????0???0???????????????????????????????????????????
Xiongguanlong	?112?2010?102??02?1?0000??201011100?001000?1001?00??0?010?10011100101000???000111??3????????11102100010?0000????????????????????????????????????????1?????????????????????11121010202??10????????????????????1??????0???1?0????0?????00???11?0???2??0???111?00??001??110211011??????11010???01??
Kileskus	??????00?1111?2?2?0200000020?0?1?????????????????????????????????????????????????????????????????????????????????????????????????????1????????????????????????????????????????????????????????????????????10????1???????2??????????????????????????????00??10????????????????????0??????????????
Proceratosaurus	01110101?101112?310?00000?20?01113??1?10?????0100???0??1?111011?10012?0????0?0?0????111000???????????????????????????????????????????????????????????????????????????????????????????????????????????????????1??????????2???????????00?????????????????0001100?0011???0?1???1020001?????????10??
Appalachiosaurus	?1?2?20?????????1?0?00?000???01112??00???????????????10??????????????????????????103???000?????????????????????000????????????????????????????????????????22????????0?2000111?10??2020?0002011103221101011001??21?12????????110?????001??????01??????1?110??1??1????????????????????????????????
Albertosaurus	11121201?01020?12102000000201010121000100001011000100121111001100010100000?00011?103111000??????2??0?0??0?10????????1110010111?0?1011?111?000-1????21111012202?2002001210111??????20?????1???1?0?2??????110?21??10?2???01000101011?0[0 1]01121??101?02??0?0110[0 1]010100020101121101?101211?1?1???00101
Santanaraptor	???????????????????????????????????????????????????????????????????????????????????????????????????????????????001????????????????????????????????????????????????00??1?0011121001111?001?20110???21101111?????21?10????????1??????????????????????????????????????????????????????????????1????
Eocarcharia	???????1???????????????????????1??????000111111001111?????????????????????????????????????????????????????????????????????????????????????????????????????????????????????????????????????????????????????????????????????????????????1??????????????????????????????1???0??????????????????????
Megaraptor	021000010110012?2?020?000010?001001?00??000????????????????????????020000??1?1?00?????????0?01101311112[1 2]120110010?1110011[1 3]0101111??10111011110011?????????22?11???????????????????????????????????????????111?0??0??0100?000???????00????1111??10??1??1110011?0?????1????11000?0?????0011000?010
Gualicho	????????????????????????????????????????????????????????????????????????????????????????????????1???0??[1 2]?20?????01??1?101[0 2]0110000001001110110-000???????????0?0??0????????[1 2]101?000[0 1]1110000??1???2?????????00??1?0??00?00????1??????0????????1??00????10????????????????????????????????????0??01
;
cnames
{284 Quadrate_posterior_pneumaticity;
{285 PMX_symphysis_in_ventral_view:_V-shaped_(0)_or_U-shaped_(1);
{286 MC_II,_proximal_end:_narrow,_less_than_wtice_as_wide_as_midhsft_(0)_or_expanded,_twice_as_wide_as_midshaft_(1)_;
{287 Manus_didactyl:_no_(0)_or_yes_(1);
;
proc /;
comments 0
;
