# Supplementary material for: An Unusual New Theropod with a Didactyl Manus from the Upper Cretaceous of Patagonia, Argentina
Source: PLoS One. 2016 Jul 13;11(7):e0157793. doi: 10.1371/journal.pone.0157793 (PMC4943716; doi:10.1371/journal.pone.0157793)
Supplement: S3 File — Nexus formatted tree file detailing relationships between the 60 taxa in the pPCA analyses. (TRE) [file pone.0157793.s005.tre]

#NEXUS[written Mon Mar 07 12:06:51 CST 2016 by Mesquite version 3.02 (build 681) at Peters-MacBook-Pro-4.local/10.143.154.30]
BEGIN TREES;
	LINK Taxa = Taxa;
[! Trees from source: 'Current Tree (Tree(s) used from Stored Trees. Last tree used: Default Bush+ [tree: (16,17,18,((21,(19,20)),(22,((23,(24,(26,25))),(((((1,(60,61)),4),3),2),(((54,((57,56),(55,(58,59)))),(15,13)),((7,9,11,10,12,14,8),((((44,(41,(45,(43,42)))),40),39),((5,6),(((51,53),52),((47,(50,((48,46),49))),(((38,36),(37,35)),(27,(32,28,30,(34,29,31,33)))))))))))))));] )']
	TRANSLATE
		1	'Australovenator_wintonensis',
		2	'Szechuanosaurus_zigongensis_(ZDM_9011)',
		3	'Allosaurus_fragilis',
		4	'Acrocanthosaurus_atokensis',
		5	'Mononykus_olecranus',
		6	'Haplocheirus_sollers',
		7	'Scipionyx_samniticus',
		8	'Juravenator_starki',
		9	'Compsognathus_longipes',
		10	'Sinosauropteryx_prima',
		11	'Compsognathus_corallestris',
		12	'Huaxiagnathus_orientalis',
		13	'Coelurus_fragilis',
		14	'Sinocalliopteryx_gigas',
		15	'Tanycolagreus_topwilsoni',
		16	'Eoraptor_lunensis',
		17	'Herrerasaurus_ischigualastensis',
		18	'Eodromaeus_murphi',
		19	'Coelophysis_rhodesiensis',
		20	'Coelophysis_bauri',
		21	'Dilophosaurus_wetherilli',
		22	'D_sinensis',
		23	'Limusaurus_inextricabilis',
		24	'Eoabelisaurus_mefi',
		25	'Aucasaurus_garridoi',
		26	'Carnotaurus_sastrei',
		27	'Mahakala_omnogovae',
		28	'Microraptor_gui',
		29	'Bambiraptor_feinbergorum',
		30	'Sinornithosaurus_milleni',
		31	'Velociraptor_mongoliensis',
		32	'Tianyuraptor_ostromi',
		33	'Linheraptor_exquisitus',
		34	'Deinonychus_antirrhopus',
		35	'Anchiornis_huxleyi',
		36	'Jinfengopteryx_elegans',
		37	'Xiaotingia_zhengi',
		38	'Sinornithoides_youngi',
		39	'Nqwebasaurus_thwazi',
		40	'Hexing_qingyi',
		41	'Sinornithomimus_dongi',
		42	'Ornithomimus_edmontonicus',
		43	'Struthiomimus_altus',
		44	'Beishanlong_grandis',
		45	'Gallimimus_bullatus',
		46	'Khaan_mckennai',
		47	'Caudipteryx_zhoui',
		48	'Ingenia_yanshini',
		49	'Rinchenia_mongoliensis',
		50	'Gigantoraptor_erlianensis',
		51	'Erliansaurus_bellamanus',
		52	'Alxasaurus_elesitaiensis',
		53	'Nothronychus_graffami',
		54	'Guanlong_wucaii',
		55	'Daspletosaurus_torosus',
		56	'Albertosaurus_sarcophagus',
		57	'Gorgosaurus_libratus',
		58	'Tarbosaurus_bataar',
		59	'Tyrannosaurus_rex',
		60	'Gualicho_shinyae',
		61	'Deltadromaeus_agilis';
	TREE 'Default Bush+' = (16,17,18,((21,(19,20)),(22,((23,(24,(26,25))),(((((1,(60,61)),4),3),2),(((54,((57,56),(55,(58,59)))),(15,13)),((7,9,11,10,12,14,8),((((44,(41,(45,(43,42)))),40),39),((5,6),(((51,53),52),((47,(50,((48,46),49))),(((38,36),(37,35)),(27,(32,28,30,(34,29,31,33)))))))))))))));
END;
