# Supplementary material for: An Unusual New Theropod with a Didactyl Manus from the Upper Cretaceous of Patagonia, Argentina
Source: PLoS One. 2016 Jul 13;11(7):e0157793. doi: 10.1371/journal.pone.0157793 (PMC4943716; doi:10.1371/journal.pone.0157793)
Supplement: S6 File — Script containing TNT macro to be run after dataset is processed. (TXT) [file pone.0157793.s008.txt]

macro=;
var : fullis besis thisis numt taxdone curr_dec;
if ( !argnumber )
errmsg
This script finds the taxa which increase tree length the
most (reporting ties when they exist).
You must specify which tree to use (as first arg.);
end
set fullis length [ %1 ] ; 
set besis 1000000000000 ; 
set numt ntrees+1 ; 
report -; 
sil = all ; 
log tax_decrease.out; log/;
loop 0 ntax
  progress #1 ntax Checking taxon #1... ; 
  progress = ; 
  if ( !isintree [ %1 #1 ] ) continue ; end
  copytree %1 ;
  pruntax 'numt' / #1 ; 
  set thisis length [ 'numt' ] ;
  set curr_dec 'fullis' - 'thisis';
  log+ tax_decrease.out; 
  sil - all ; 
  quote When Taxon #1 is pruned tree length decreases by 'curr_dec' steps; log/;
  sil = all ; 
  keep 'numt' ; 
  if ( 'thisis' < 'besis' )
    set besis 'thisis' ;
    agroup =0 ; 
    set taxdone 0 ; 
    end
  if ( 'thisis' == 'besis' )
    agroup >0 #1 ;
    set taxdone ++ ; 
    end
  stop 
progress/;
lquote [ ; 
sil - all ;
report=; 
set besis 'fullis' - 'besis' ; 
quote
The following 'taxdone' taxa save 'besis' steps
if pruned (one at a time) from the tree: ;
loop 0 ntax
if ( !isinagroup [ 0 #1 ] ) continue ; end ;
quote &32    $taxon #1 (#1); 
stop
proc/;
