# Supplementary material for: An Unusual New Theropod with a Didactyl Manus from the Upper Cretaceous of Patagonia, Argentina
Source: PLoS One. 2016 Jul 13;11(7):e0157793. doi: 10.1371/journal.pone.0157793 (PMC4943716; doi:10.1371/journal.pone.0157793)
Supplement: S1 Table — (XLSX) [file pone.0157793.s009.xlsx]

## Sheet: Gualicho PCO Final
	A	B	C	D	E	F	G	H	I	J	K	L	M	N	O	P	Q	R	S	T	U	V	W	X	Y	Z
Australovenator	?	?	?	?	?	?	?	?	?	?	0	0	0	1	0	1	0	1	?	?	?	?	0	1	?	1	1	1	1	?	?	1	1
Acrocanthosaurus	0	1	1	1	0	?	0	0	1	0	1	1	1	1	0	0	0	0	1	1	3	1	1	0	1	1	1	1	1	1	0	0	0
Allosaurus	0	1	1	1	0	1	0	1	1	0	0	0	0	1	0	0	0	1	1	1	3	1	0	0	1	1	1	1	1	1	0	0	0
Chilantaisaurus	0	1	1	0	1	1	0	0	0	0	?	?	?	?	?	?	?	?	?	?	?	?	?	?	?	?	?	?	?	?	1	1	1
Concavenator	0	?	0	?	?	1	0	?	?	0	?	1	0	1	0	0	0	1	?	?	?	?	?	?	?	?	?	?	?	?	?	?	?
Fukuiraptor	0	1	1	1	1	1	0	1	?	0	0	1	?	1	0	1	0	?	?	?	?	?	?	?	?	?	?	?	?	?	?	1	1
Mapusaurus	?	1	?	?	?	1	0	?	1	0	?	?	?	?	?	?	?	0	?	?	?	?	1	?	?	?	?	?	?	?	?	0	?
Megaraptor	0	1	1	1	1	1	0	1	?	?	?	?	0	1	0	1	0	1	1	?	2	?	0	1	0	1	1	1	1	1	1	1	1
Saurophaganax	0	1	1	?	0	1	0	1	1	0	0	?	?	?	?	?	?	?	?	?	?	?	?	?	?	?	?	?	?	?	0	0	?
Baryonyx	0	1	1	1	1	1	1	0	0	0	1	0	0	1	1	0	1	0	?	?	?	?	?	?	?	?	?	?	?	?	1	0	0
Afrovenator	0	1	1	1	?	?	?	?	?	0	0	?	0	?	?	?	?	?	0	?	3	1	0	0	1	1	1	1	?	1	0	0	?
Megalosaurus	0	1	1	1	2	1	1	0	?	0	0	0	0	1	0	0	0	0	?	?	?	?	?	?	?	?	?	?	?	?	?	?	0
Eustreptospondylus	0	1	1	1	2	1	0	?	0	0	?	?	?	?	?	?	?	?	?	?	?	?	?	?	?	?	?	?	?	?	?	?	0
Suchomimus	0	1	1	1	1	1	1	0	0	0	1	0	0	1	1	0	1	0	?	?	?	?	?	?	?	?	?	?	?	?	1	0	0
Torvosaurus	0	1	1	1	2	1	1	0	0	0	0	0	0	1	0	0	?	0	1	?	?	?	0	0	1	1	0	1	1	0	1	0	0
Poekilopleuron	0	1	1	?	?	1	0	1	1	0	0	0	1	0	0	0	0	0	1	?	?	?	?	0	?	1	1	?	?	?	?	0	?
Coelophysis_bauri	0	0	0	0	1	0	0	0	0	0	0	?	0	?	?	0	0	1	0	1	1	1	0	1	0	0	0	0	0	0	0	0	0
Coelophysis_rhodesiensis	0	0	0	0	1	0	0	0	?	0	0	1	0	?	0	0	0	1	1	0	1	1	0	1	0	0	0	0	0	0	0	0	0
Dilophosaurus	0	1	0	0	1	0	0	0	0	0	0	1	0	1	0	0	0	1	0	1	1	1	0	1	1	0	0	0	1	0	0	0	0
Compsognathus	?	?	?	?	?	0	?	?	?	0	?	?	?	0	?	?	0	1	?	1	3	1	0	0	1	1	?	?	?	?	0	?	0
Ornitholestes	0	1	0	1	1	0	0	0	0	0	0	0	0	?	?	?	0	1	?	?	1	1	?	?	1	1	1	?	?	1	?	?	?
Tanycolagreus	0	1	0	1	0	0	0	1	0	0	0	1	0	1	0	0	0	1	1	1	2	1	0	1	1	1	0	1	1	1	1	?	0
Elaphrosaurus	1	1	0	0	1	0	0	0	0	1	0	0	0	?	?	?	?	?	?	?	?	?	?	?	?	?	?	?	?	?	?	?	0
Ceratosaurus	0	1	0	0	1	1	0	0	0	0	?	?	?	?	0	?	?	1	?	?	1	?	0	1	?	0	0	0	1	0	?	0	0
Majungasaurus	1	1	0	0	2	0	0	0	0	1	0	?	?	?	?	?	?	0	?	?	?	?	?	?	?	?	?	?	?	?	0	?	0
Masiakasaurus	1	1	0	0	1	0	0	0	0	1	?	?	?	?	?	?	?	?	?	?	?	?	?	?	?	?	?	?	?	?	0	0	0
Eoabelisaurus	0	?	0	0	?	0	0	0	0	0	?	0	?	1	0	0	?	0	?	0	1	?	0	0	0	0	?	0	0	0	?	?	0
D_sinensis	1	1	1	1	1	1	0	0	0	0	0	0	0	1	0	0	0	1	?	?	?	1	0	1	0	1	1	1	?	0	0	0	?
Piatnitzkysaurus	0	1	1	1	1	1	0	1	1	0	0	?	?	1	0	0	?	1	?	?	?	?	?	?	?	?	?	?	?	?	?	?	0
CV00214	0	1	1	0	1	0	?	0	?	0	0	1	0	1	0	0	0	?	?	0	?	?	0	0	0	?	?	?	?	?	?	?	?
S_zigongensis	0	1	0	0	2	1	0	0	1	0	0	0	0	1	0	0	0	1	?	?	2	?	0	0	1	1	1	1	1	1	?	?	?
Xuanhanosaurus	0	?	1	1	1	1	?	0	1	0	0	0	0	1	0	0	0	1	1	0	2	?	0	0	1	1	0	1	?	1	0	0	?
Eoraptor	0	0	0	0	1	0	0	0	0	0	0	0	0	0	?	0	0	1	0	0	0	0	0	1	0	0	0	0	0	0	0	0	0
Herrerasaurus	0	0	0	0	1	0	0	0	0	0	0	1	0	0	0	0	0	1	0	1	0	0	0	1	0	0	0	0	0	0	0	0	0
Deltadromaeus	1	1	0	0	0	0	0	0	0	1	?	?	0	1	0	0	0	?	?	?	?	?	?	?	?	?	?	?	?	?	?	?	0
Gualicho	0	1	1	1	0	0	0	0	0	1	0	1	0	1	0	0	0	1	2	1	4	1	0	1	0	1	1	1	1	1	1	0	0
Guanlong	0	1	1	1	1	0	0	0	1	0	0	1	0	0	0	0	1	2	1	2	1	0	1	1	1	1	1	1	1	1	0	0	0
Albertosaurus	1	0	0	0	0	0	0	0	1	0	1	0	1	1	0	0	1	0	1	1	4	1	0	1	0	1	0	0	1	1	1	0	0
Harpymimus	0	1	0	0	0	0	0	0	1	0	0	1	0	1	0	0	0	0	0	1	3	0	0	1	0	1	0	1	1	0	1	?	0
Struthiomimus	1	1	0	0	0	0	0	0	0	0	0	1	0	1	0	0	0	1	1	1	3	1	0	1	0	1	0	1	1	0	1	0	0
