# Supplementary material for: An Unusual New Theropod with a Didactyl Manus from the Upper Cretaceous of Patagonia, Argentina
Source: PLoS One. 2016 Jul 13;11(7):e0157793. doi: 10.1371/journal.pone.0157793 (PMC4943716; doi:10.1371/journal.pone.0157793)
Supplement: S2 Table — (XLSX) [file pone.0157793.s010.xlsx]

## Sheet: Gualicho_Forelimb_PCA.dat
-		-	-	-	-
Taxon	Subclade	Humeral Length	Radial Length	MCI length	Femoral length
Australovenator_wintonensis	Allosauroidea	305	213	138.4	578
Szechuanosaurus_zigongensis_(ZDM_9011)	Allosauroidea	364	203	123	585
Allosaurus_fragilis	Allosauroidea	318	200	118	742
Acrocanthosaurus_atokensis	Allosauroidea	380	210	105	1180
Mononykus_olecranus	Alvarezsauroidea	37	18.2	11.9	139
Haplocheirus_sollers	Alvarezsauroidea	104	86	57	214
Scipionyx_samniticus	basal_coelurosaur	26.3	17.5	10.6	37.3
Juravenator_starki	basal_coelurosaur	27	19	11.5	52
Compsognathus_longipes	basal_coelurosaur	39	24.7	14	71.5
Sinosauropteryx_prima	basal_coelurosaur	35.5	21	17	86.4
Compsognathus_corallestris	basal_coelurosaur	52	41	25.4	109
Huaxiagnathus_orientalis	basal_coelurosaur	89	53	40	164
Coelurus_fragilis	basal_coelurosaur	119	81	53	210
Sinocalliopteryx_gigas	basal_coelurosaur	125	94	60	250
Tanycolagreus_topwilsoni	basal_coelurosaur	194	141	83	356
Eoraptor_lunensis	basal_theropod	85	61	20	154
Herrerasaurus_ischigualastensis	basal_theropod	181.6	153	58	354
Eodromaeus_murphi	basal_theropod	85	66	27	160
Coelophysis_rhodesiensis	basal_theropod	100	61	26	208
Coelophysis_bauri	basal_theropod	120	65	39	209
Dilophosaurus_wetherilli	basal_theropod	270	192	103	557
D_sinensis	basal_theropod	302	175	95	590
Limusaurus_inextricabilis	Ceratosauria	85	45	13	210
Eoabelisaurus_mefi	Ceratosauria	335	165	74	640
Aucasaurus_garridoi	Ceratosauria	265	82	35	730
Carnotaurus_sastrei	Ceratosauria	284	76	36	1035
Mahakala_omnogovae	Paraves	37.5	36	18	79
Microraptor_gui	Paraves	88	79	48.7	106
Bambiraptor_feinbergorum	Paraves	103	85	47	120
Sinornithosaurus_milleni	Paraves	134	100	64	148
Velociraptor_mongoliensis	Paraves	130	104	59.1	187
Tianyuraptor_ostromi	Paraves	130	98	54	200
Linheraptor_exquisitus	Paraves	157	106	63	225
Deinonychus_antirrhopus	Paraves	254	192	103	336
Anchiornis_huxleyi	Paraves	69	54	34	66.2
Jinfengopteryx_elegans	Paraves	49	42	21.4	70
Xiaotingia_zhengi	Paraves	71	63	24	84
Sinornithoides_youngi	Paraves	83	59.1	37	140
Nqwebasaurus_thwazi	Ornithomimosauria	58.5	44.2	26.5	118
Hexing_qingyi	Ornithomimosauria	90	76	33	135
Sinornithomimus_dongi	Ornithomimosauria	212	145	54.7	323
Ornithomimus_edmontonicus	Ornithomimosauria	276	190	107	435
Struthiomimus_altus	Ornithomimosauria	395	313	123	655
Beishanlong_grandis	Ornithomimosauria	465	338	173	660
Gallimimus_bullatus	Ornithomimosauria	530	350	115	665
Khaan_mckennai	Oviraptorosauria	88	69	47	140
Caudipteryx_zhoui	Oviraptorosauria	70	56	29	149
Ingenia_yanshini	Oviraptorosauria	139	95	41	235
Rinchenia_mongoliensis	Oviraptorosauria	205	180	104	305
Gigantoraptor_erlianensis	Oviraptorosauria	735	636	479	1100
Erliansaurus_bellamanus	Therizinosauria	276	220	116	412
Alxasaurus_elesitaiensis	Therizinosauria	375	245	111	555
Nothronychus_graffami	Therizinosauria	424	275	141.2	696
Guanlong_wucaii	Tyrannosauroidea	212	159	87	408
Daspletosaurus_torosus	Tyrannosauroidea	225	96	58	655
Albertosaurus_sarcophagus	Tyrannosauroidea	305	134	83	1020
Gorgosaurus_libratus	Tyrannosauroidea	324	156	98	1040
Tarbosaurus_bataar	Tyrannosauroidea	285	123	75	1120
Tyrannosaurus_rex	Tyrannosauroidea	385	175	113	1321
Gualicho_shinyae	unknown	292	154	50.3	720
Deltadromaeus_agilis	unknown	470	?	?	740
