# Supplementary material for: An Unusual New Theropod with a Didactyl Manus from the Upper Cretaceous of Patagonia, Argentina
Source: PLoS One. 2016 Jul 13;11(7):e0157793. doi: 10.1371/journal.pone.0157793 (PMC4943716; doi:10.1371/journal.pone.0157793)
Supplement: S3 Table — Table with log-transformed data formatted as text for pPCA analyses in R (see S5 File). (TXT) [file pone.0157793.s011.txt]

	V1	V2	V3	V4
Australovenator_wintonensis	2.484299839	2.328379603	2.14113609	2.761927838
Szechuanosaurus_zigongensis_(ZDM_9011)	2.561101384	2.307496038	2.089905111	2.767155866
Allosaurus_fragilis	2.50242712	2.301029996	2.071882007	2.870403905
Acrocanthosaurus_atokensis	2.579783597	2.322219295	2.021189299	3.071882007
Mononykus_olecranus	1.568201724	1.260071388	1.075546961	2.1430148
Haplocheirus_sollers	2.017033339	1.934498451	1.755874856	2.330413773
Scipionyx_samniticus	1.419955748	1.243038049	1.025305865	1.571708832
Juravenator_starki	1.431363764	1.278753601	1.06069784	1.716003344
Compsognathus_longipes	1.591064607	1.392696953	1.146128036	1.854306042
Sinosauropteryx_prima	1.550228353	1.322219295	1.230448921	1.936513742
Compsognathus_corallestris	1.716003344	1.612783857	1.404833717	2.037426498
Huaxiagnathus_orientalis	1.949390007	1.72427587	1.602059991	2.214843848
Coelurus_fragilis	2.075546961	1.908485019	1.72427587	2.322219295
Sinocalliopteryx_gigas	2.096910013	1.973127854	1.77815125	2.397940009
Tanycolagreus_topwilsoni	2.28780173	2.149219113	1.919078092	2.551449998
Eoraptor_lunensis	1.929418926	1.785329835	1.301029996	2.187520721
Herrerasaurus_ischigualastensis	2.259115844	2.184691431	1.763427994	2.549003262
Eodromaeus_murphi	1.929418926	1.819543936	1.431363764	2.204119983
Coelophysis_rhodesiensis	2	1.785329835	1.414973348	2.318063335
Coelophysis_bauri	2.079181246	1.812913357	1.591064607	2.320146286
Dilophosaurus_wetherilli	2.431363764	2.283301229	2.012837225	2.745855195
D_sinensis	2.480006943	2.243038049	1.977723605	2.770852012
Limusaurus_inextricabilis	1.929418926	1.653212514	1.113943352	2.322219295
Eoabelisaurus_mefi	2.525044807	2.217483944	1.86923172	2.806179974
Aucasaurus_garridoi	2.423245874	1.913813852	1.544068044	2.86332286
Carnotaurus_sastrei	2.45331834	1.880813592	1.556302501	3.01494035
Mahakala_omnogovae	1.574031268	1.556302501	1.255272505	1.897627091
Microraptor_gui	1.944482672	1.897627091	1.687528961	2.025305865
Bambiraptor_feinbergorum	2.012837225	1.929418926	1.672097858	2.079181246
Sinornithosaurus_milleni	2.127104798	2	1.806179974	2.170261715
Velociraptor_mongoliensis	2.113943352	2.017033339	1.771587481	2.271841607
Tianyuraptor_ostromi	2.113943352	1.991226076	1.73239376	2.301029996
Linheraptor_exquisitus	2.195899652	2.025305865	1.799340549	2.352182518
Deinonychus_antirrhopus	2.404833717	2.283301229	2.012837225	2.526339277
Anchiornis_huxleyi	1.838849091	1.73239376	1.531478917	1.820857989
Jinfengopteryx_elegans	1.69019608	1.62324929	1.330413773	1.84509804
Xiaotingia_zhengi	1.851258349	1.799340549	1.380211242	1.924279286
Sinornithoides_youngi	1.919078092	1.771587481	1.568201724	2.146128036
Nqwebasaurus_thwazi	1.767155866	1.645422269	1.423245874	2.071882007
Hexing_qingyi	1.954242509	1.880813592	1.51851394	2.130333768
Sinornithomimus_dongi	2.326335861	2.161368002	1.737987326	2.509202522
Ornithomimus_edmontonicus	2.440909082	2.278753601	2.029383778	2.638489257
Struthiomimus_altus	2.596597096	2.495544338	2.089905111	2.8162413
Beishanlong_grandis	2.667452953	2.5289167	2.238046103	2.819543936
Gallimimus_bullatus	2.72427587	2.544068044	2.06069784	2.822821645
Khaan_mckennai	1.944482672	1.838849091	1.672097858	2.146128036
Caudipteryx_zhoui	1.84509804	1.748188027	1.462397998	2.173186268
Ingenia_yanshini	2.1430148	1.977723605	1.612783857	2.371067862
Rinchenia_mongoliensis	2.311753861	2.255272505	2.017033339	2.484299839
Gigantoraptor_erlianensis	2.866287339	2.803457116	2.680335513	3.041392685
Erliansaurus_bellamanus	2.440909082	2.342422681	2.064457989	2.614897216
Alxasaurus_elesitaiensis	2.574031268	2.389166084	2.045322979	2.744292983
Nothronychus_graffami	2.627365857	2.439332694	2.149834697	2.84260924
Guanlong_wucaii	2.326335861	2.201397124	1.939519253	2.610660163
Daspletosaurus_torosus	2.352182518	1.982271233	1.763427994	2.8162413
Albertosaurus_sarcophagus	2.484299839	2.127104798	1.919078092	3.008600172
Gorgosaurus_libratus	2.51054501	2.193124598	1.991226076	3.017033339
Tarbosaurus_bataar	2.45484486	2.089905111	1.875061263	3.049218023
Tyrannosaurus_rex	2.58546073	2.243038049	2.053078443	3.120902818
Gualicho_shinyae	2.465382851	2.187520721	1.701567985	2.857332496
